# Supplementary material for: Li2GeMo3O8: a novel reduced molybdenum oxide containing Mo3O13 cluster units
Source: Acta Crystallogr E Crystallogr Commun. 2016 Jun 21;72(Pt 7):995–7. doi: 10.1107/S2056989016009750 (PMC4992923; doi:10.1107/S2056989016009750)
Supplement: Supplementary file 1 [file e-72-00995-sup1.cif]

##############################################################################
#                                                                            #
# This CIF contains the data in a paper accepted for publication in          #
# Acta Crystallographica Section E. It conforms to the requirements of       #
# Notes for Authors for Acta Crystallographica Section E, and has been       #
# peer reviewed under the auspices of the IUCr Commission on Journals.       #
#                                                                            #
# Full details of the Crystallographic Information File format               #
# are given in the paper "The Crystallographic Information File (CIF):       #
# a New Standard Archive File for Crystallography" by S. R. Hall, F. H.      #
# Allen and I. D. Brown [Acta Cryst. (1991), A47, 655-685].                  #
#                                                                            #
# The current version of the core CIF dictionary is obtainable from          #
# ftp://ftp.iucr.org/pub/cif_core.dic.                                       #
#                                                                            #
# Software is freely available for graphical display of the structure(s)     #
# in this CIF. For information consult the CIF software page                 #
# http://www.iucr.org/resources/cif/software.                                #
#                                                                            #
# This file may be used for bona fide research purposes within the           #
# scientific community so long as proper attribution is given to the journal # 
# article from which it was obtained.                                        #
#                                                                            #
##############################################################################
data_I
_audit_creation_method     SHELXL-97
_journal_date_recd_electronic     2016-06-03
_journal_date_accepted     2016-06-15
_journal_name_full     'Acta Crystallographica, Section E'
_journal_year     2016
_journal_volume     72
_journal_issue      7
_journal_page_first     995
_journal_page_last     997
_journal_paper_category     GI
_journal_paper_doi     10.1107/S2056989016009750
_journal_coeditor_code     WM5299
_publ_contact_author_name     'Patrick Gougeon'
_publ_contact_author_address
;
Institut des Sciences
Chimiques de Rennes
UMR 6226 CNRS -- INSA Rennes -- Universit\'e de Rennes 1,
Avenue du G\'en\'eral Leclerc, 35042 Rennes Cedex,
France
;
_publ_contact_author_email     'patrick.gougeon@univ-rennes1.fr'
_publ_contact_author_fax     ?
_publ_contact_author_phone     ?
_publ_section_title
;
Li~2~GeMo~3~O~8~: a novel reduced molybdenum oxide containing Mo~3~O~13~ cluster
units
;
loop_
    _publ_author_name
    _publ_author_footnote
    _publ_author_address
    'Gall, Philippe' .
;
Institut des Sciences
Chimiques de Rennes
UMR 6226 CNRS -- INSA Rennes -- Universit\'e de Rennes 1,
Avenue du G\'en\'eral Leclerc, 35042 Rennes Cedex,
France
;
    'Gougeon, Patrick' .
;
Institut des Sciences
Chimiques de Rennes
UMR 6226 CNRS -- INSA Rennes -- Universit\'e de Rennes 1,
Avenue du G\'en\'eral Leclerc, 35042 Rennes Cedex,
France
;
_publ_section_synopsis
;
The title compound crystallizes in the space group <i>P</i>6~3~<i>mc</i> and is
isotypic with Li~2~SnMo~3~O~8~ and Li~2~InMo~3~O~8.~ Its crystal structure
contains triangular Mo~3~ clusters units whereby the tetravalent oxidation
state of the germanium atom leads to 8 electrons per Mo~3~ cluster.
;
_database_code_depnum_ccdc_archive     'CCDC 1485831'
_chemical_name_systematic
;
Dilithium germanium trimolybdenum octaoxide
;
_chemical_name_common     ?
_chemical_formula_moiety     ?
_chemical_formula_sum     'Ge Li2 Mo3 O8'
_chemical_formula_iupac     'Li2 Ge Mo3 O8'
_chemical_formula_weight     502.29
_chemical_melting_point     ?
_symmetry_cell_setting     hexagonal
_symmetry_space_group_name_H-M     'P 63 m c'
_symmetry_space_group_name_Hall     'P 6c -2c'
loop_
    _symmetry_equiv_pos_as_xyz
    'x, y, z'
    '-x, -y, z+1/2'
    '-y, x-y, z'
    '-x+y, -x, z'
    'x-y, x, z+1/2'
    'y, -x+y, z+1/2'
    '-x+y, y, z'
    'x, x-y, z'
    '-y, -x, z'
    'y, x, z+1/2'
    '-x, -x+y, z+1/2'
    'x-y, -y, z+1/2'
_cell_length_a     5.7268(3)
_cell_length_b     5.7268(3)
_cell_length_c     9.9841(6)
_cell_angle_alpha     90.00
_cell_angle_beta     90.00
_cell_angle_gamma     120.00
_cell_volume     283.57(3)
_cell_formula_units_Z     2
_cell_measurement_reflns_used     4457
_cell_measurement_theta_min     4.08
_cell_measurement_theta_max     35.00
_cell_measurement_temperature     293(2)
_exptl_crystal_description     'irregular block'
_exptl_crystal_colour     black
_exptl_crystal_size_max     0.210
_exptl_crystal_size_mid     0.125
_exptl_crystal_size_min     0.070
_exptl_crystal_density_diffrn     5.883
_exptl_crystal_density_meas     ?
_exptl_crystal_density_method     'not measured'
_exptl_crystal_F_000     456
_exptl_absorpt_coefficient_mu     11.739
_exptl_absorpt_correction_type     analytical
_exptl_absorpt_process_details
;
(de Meulenaar & Tompa, 1965)
;
_exptl_absorpt_correction_T_min     0.0479
_exptl_absorpt_correction_T_max     0.1574
_exptl_special_details     ?
_diffrn_ambient_temperature     293(2)
_diffrn_radiation_type     MoK\a
_diffrn_radiation_wavelength     0.71073
_diffrn_radiation_source     'fine-focus sealed tube'
_diffrn_radiation_monochromator     graphite
_diffrn_measurement_device_type     'Nonius KappaCCD'
_diffrn_measurement_method     '\f scans (\k = 0) + additional \w scans'
_diffrn_detector_area_resol_mean     ?
_diffrn_reflns_number     4457
_diffrn_reflns_av_R_equivalents     0.0631
_diffrn_reflns_av_sigmaI/netI     0.0372
_diffrn_reflns_theta_min     4.08
_diffrn_reflns_theta_max     35.00
_diffrn_reflns_theta_full     35.00
_diffrn_measured_fraction_theta_max     1.000
_diffrn_measured_fraction_theta_full     1.000
_diffrn_reflns_limit_h_min     -7
_diffrn_reflns_limit_h_max     9
_diffrn_reflns_limit_k_min     -9
_diffrn_reflns_limit_k_max     9
_diffrn_reflns_limit_l_min     -16
_diffrn_reflns_limit_l_max     16
_diffrn_standards_number     ?
_diffrn_standards_interval_count     ?
_diffrn_standards_interval_time     ?
_diffrn_standards_decay_%     ?
_refine_special_details
;
 Refinement of F^2^ against ALL reflections.  The weighted R-factor wR and
 goodness of fit S are based on F^2^, conventional R-factors R are based
 on F, with F set to zero for negative F^2^. The threshold expression of
 F^2^ > 2sigma(F^2^) is used only for calculating R-factors(gt) etc. and is
 not relevant to the choice of reflections for refinement.  R-factors based
 on F^2^ are statistically about twice as large as those based on F, and R-
 factors based on ALL data will be even larger.
;
_reflns_number_total     522
_reflns_number_gt     501
_reflns_threshold_expression     >2sigma(I)
_refine_ls_structure_factor_coef     Fsqd
_refine_ls_matrix_type     full
_refine_ls_R_factor_all     0.0322
_refine_ls_R_factor_gt     0.0304
_refine_ls_wR_factor_gt     0.0753
_refine_ls_wR_factor_ref     0.0762
_refine_ls_goodness_of_fit_ref     1.101
_refine_ls_restrained_S_all     1.100
_refine_ls_number_reflns     522
_refine_ls_number_parameters     31
_refine_ls_number_restraints     1
_refine_ls_weighting_scheme     calc
_refine_ls_weighting_details
         'calc w=1/[\s^2^(Fo^2^)+(0.0515P)^2^+0.3716P] where P=(Fo^2^+2Fc^2^)/3'
_atom_sites_solution_primary     direct
_atom_sites_solution_secondary     difmap
_refine_ls_shift/su_max     0.000
_refine_ls_shift/su_mean     0.000
_refine_diff_density_max     1.427
_refine_diff_density_min     -1.330
_refine_ls_extinction_method     none
_refine_ls_extinction_coef     ?
_refine_ls_abs_structure_details
;
Flack (1983), 247 Friedel pairs
;
_refine_ls_abs_structure_Flack     0.01(3)
loop_
    _atom_type_symbol
    _atom_type_description
    _atom_type_scat_dispersion_real
    _atom_type_scat_dispersion_imag
    _atom_type_scat_source
    'Li' 'Li' -0.0003 0.0001
                         'International Tables Vol C Tables 4.2.6.8 and 6.1.1.4'
    'O' 'O' 0.0106 0.0060
                         'International Tables Vol C Tables 4.2.6.8 and 6.1.1.4'
    'Mo' 'Mo' -1.6832 0.6857
                         'International Tables Vol C Tables 4.2.6.8 and 6.1.1.4'
    'Ge' 'Ge' 0.1547 1.8001
                         'International Tables Vol C Tables 4.2.6.8 and 6.1.1.4'
_computing_data_collection
;
COLLECT (Nonius, 1998)
;
_computing_cell_refinement
;
COLLECT (Nonius, 1998)
;
_computing_data_reduction
;
EvalCCD (Duisenberg et al., 2003)
;
_computing_structure_solution
;
SIR97 (Altomare et al., 1999)
;
_computing_structure_refinement
;
SHELXL97 (Sheldrick, 2008)
;
_computing_molecular_graphics
;
DIAMOND (Bergerhoff, 1996)
;
_computing_publication_material
;
SHELXL97 (Sheldrick, 2008)
;
loop_
    _atom_site_type_symbol
    _atom_site_label
    _atom_site_fract_x
    _atom_site_fract_y
    _atom_site_fract_z
    _atom_site_U_iso_or_equiv
    _atom_site_adp_type
    _atom_site_calc_flag
    _atom_site_refinement_flags
    _atom_site_occupancy
    _atom_site_symmetry_multiplicity
    _atom_site_disorder_assembly
    _atom_site_disorder_group
    Li Li1 1.0000 1.0000 1.581(2) 0.014(3) Uiso d S 1 6 . .
    Li Li2 1.3333 0.6667 1.490(2) 0.014(3) Uiso d S 1 6 . .
    Ge Ge1 1.3333 0.6667 1.09391(9) 0.0076(2) Uani d S 1 6 . .
    Mo Mo1 1.37881(9) 1.18940(4) 1.30891(9) 0.00660(13) Uani d S 1 2 . .
    O O1 1.4795(4) 0.5205(4) 1.9536(5) 0.0081(8) Uani d S 1 2 . .
    O O2 1.1704(6) 0.8296(6) 1.1906(5) 0.0081(8) Uani d S 1 2 . .
    O O3 1.0000 1.0000 1.3974(7) 0.0110(14) Uani d S 1 6 . .
    O O4 1.3333 0.6667 1.6680(8) 0.0080(13) Uani d S 1 6 . .
loop_
    _atom_site_aniso_label
    _atom_site_aniso_U_11
    _atom_site_aniso_U_22
    _atom_site_aniso_U_33
    _atom_site_aniso_U_12
    _atom_site_aniso_U_13
    _atom_site_aniso_U_23
    Ge1 0.0076(3) 0.0076(3) 0.0076(4) 0.00381(14) 0.000 0.000
    Mo1 0.00622(19) 0.00662(16) 0.00683(19) 0.00311(10) -0.00015(18) -0.00007(9)
    O1 0.0079(13) 0.0079(13) 0.0094(18) 0.0045(14) 0.0007(8) -0.0007(8)
    O2 0.0071(12) 0.0071(12) 0.010(2) 0.0034(13) 0.0017(9) -0.0017(9)
    O3 0.012(2) 0.012(2) 0.010(3) 0.0058(10) 0.000 0.000
    O4 0.0102(19) 0.0102(19) 0.004(3) 0.0051(9) 0.000 0.000
_geom_special_details
;
 All esds (except the esd in the dihedral angle between two l.s. planes)
 are estimated using the full covariance matrix.  The cell esds are taken
 into account individually in the estimation of esds in distances, angles
 and torsion angles; correlations between esds in cell parameters are only
 used when they are defined by crystal symmetry.  An approximate (isotropic)
 treatment of cell esds is used for estimating esds involving l.s. planes.
;
loop_
    _geom_bond_atom_site_label_1
    _geom_bond_atom_site_label_2
    _geom_bond_site_symmetry_2
    _geom_bond_distance
    _geom_bond_publ_flag
    Li1 O3 . 1.84(2) y
    Li1 O2 5_655 2.012(13) y
    Li1 O2 2_775 2.012(13) y
    Li1 O2 6_565 2.012(13) y
    Li1 Mo1 5_655 2.949(17) ?
    Li1 Mo1 6_565 2.949(17) ?
    Li1 Mo1 2_775 2.949(17) ?
    Li1 Mo1 4_675 3.305(18) ?
    Li1 Mo1 3_765 3.305(18) ?
    Li1 Mo1 . 3.305(18) ?
    Li1 Li2 . 3.430(9) ?
    Li1 Li2 1_455 3.430(9) ?
    Li2 O4 . 1.78(3) y
    Li2 O1 5_544 1.892(6) y
    Li2 O1 6_674 1.892(6) y
    Li2 O1 2_864 1.892(6) y
    Li2 Li1 1_655 3.430(9) ?
    Li2 Li1 1_545 3.430(9) ?
    Ge1 O2 . 1.883(5) y
    Ge1 O2 4_775 1.883(5) y
    Ge1 O2 3_755 1.883(5) y
    Ge1 O1 4_774 2.016(5) y
    Ge1 O1 3_754 2.016(5) y
    Ge1 O1 1_554 2.016(4) y
    Mo1 O4 2_874 2.004(6) y
    Mo1 O1 2_874 2.039(4) y
    Mo1 O1 6_674 2.039(4) y
    Mo1 O3 . 2.076(3) y
    Mo1 O2 . 2.146(3) y
    Mo1 O2 3_765 2.146(3) y
    Mo1 Mo1 4_785 2.4728(8) y
    Mo1 Mo1 3_865 2.4728(8) ?
    Mo1 Li1 2_774 2.949(17) ?
    O1 Li2 2_865 1.892(6) ?
    O1 Ge1 1_556 2.016(4) ?
    O1 Mo1 5_645 2.039(4) ?
    O1 Mo1 2_875 2.039(4) ?
    O2 Li1 2_774 2.012(13) ?
    O2 Mo1 4_675 2.146(3) ?
    O3 Mo1 4_675 2.076(3) ?
    O3 Mo1 3_765 2.076(3) ?
    O4 Mo1 6_565 2.004(5) ?
    O4 Mo1 2_875 2.004(5) ?
    O4 Mo1 5_645 2.004(5) ?
loop_
    _geom_angle_atom_site_label_1
    _geom_angle_atom_site_label_2
    _geom_angle_atom_site_label_3
    _geom_angle_site_symmetry_1
    _geom_angle_site_symmetry_3
    _geom_angle
    _geom_angle_publ_flag
    O3 Li1 O2 . 5_655 122.9(5) ?
    O3 Li1 O2 . 2_775 122.9(5) ?
    O2 Li1 O2 5_655 2_775 93.3(7) ?
    O3 Li1 O2 . 6_565 122.9(5) ?
    O2 Li1 O2 5_655 6_565 93.3(7) ?
    O2 Li1 O2 2_775 6_565 93.3(7) ?
    O3 Li1 Mo1 . 5_655 140.4(3) ?
    O2 Li1 Mo1 5_655 5_655 46.7(4) ?
    O2 Li1 Mo1 2_775 5_655 46.7(4) ?
    O2 Li1 Mo1 6_565 5_655 96.7(8) ?
    O3 Li1 Mo1 . 6_565 140.4(3) ?
    O2 Li1 Mo1 5_655 6_565 46.7(4) ?
    O2 Li1 Mo1 2_775 6_565 96.7(8) ?
    O2 Li1 Mo1 6_565 6_565 46.7(4) ?
    Mo1 Li1 Mo1 5_655 6_565 67.0(4) ?
    O3 Li1 Mo1 . 2_775 140.4(3) ?
    O2 Li1 Mo1 5_655 2_775 96.7(8) ?
    O2 Li1 Mo1 2_775 2_775 46.7(4) ?
    O2 Li1 Mo1 6_565 2_775 46.7(4) ?
    Mo1 Li1 Mo1 5_655 2_775 67.0(4) ?
    Mo1 Li1 Mo1 6_565 2_775 67.0(4) ?
    O3 Li1 Mo1 . 4_675 34.6(2) ?
    O2 Li1 Mo1 5_655 4_675 133.2(4) ?
    O2 Li1 Mo1 2_775 4_675 133.2(4) ?
    O2 Li1 Mo1 6_565 4_675 88.2(3) ?
    Mo1 Li1 Mo1 5_655 4_675 175.1(5) ?
    Mo1 Li1 Mo1 6_565 4_675 116.94(6) ?
    Mo1 Li1 Mo1 2_775 4_675 116.94(6) ?
    O3 Li1 Mo1 . 3_765 34.6(2) ?
    O2 Li1 Mo1 5_655 3_765 133.2(4) ?
    O2 Li1 Mo1 2_775 3_765 88.2(3) ?
    O2 Li1 Mo1 6_565 3_765 133.2(4) ?
    Mo1 Li1 Mo1 5_655 3_765 116.94(6) ?
    Mo1 Li1 Mo1 6_565 3_765 175.1(5) ?
    Mo1 Li1 Mo1 2_775 3_765 116.94(6) ?
    Mo1 Li1 Mo1 4_675 3_765 59.0(4) ?
    O3 Li1 Mo1 . . 34.6(2) ?
    O2 Li1 Mo1 5_655 . 88.2(3) ?
    O2 Li1 Mo1 2_775 . 133.2(4) ?
    O2 Li1 Mo1 6_565 . 133.2(4) ?
    Mo1 Li1 Mo1 5_655 . 116.94(6) ?
    Mo1 Li1 Mo1 6_565 . 116.94(6) ?
    Mo1 Li1 Mo1 2_775 . 175.1(5) ?
    Mo1 Li1 Mo1 4_675 . 59.0(4) ?
    Mo1 Li1 Mo1 3_765 . 59.0(4) ?
    O3 Li1 Li2 . . 74.6(5) ?
    O2 Li1 Li2 5_655 . 74.9(3) ?
    O2 Li1 Li2 2_775 . 162.6(10) ?
    O2 Li1 Li2 6_565 . 74.9(3) ?
    Mo1 Li1 Li2 5_655 . 120.8(5) ?
    Mo1 Li1 Li2 6_565 . 65.8(4) ?
    Mo1 Li1 Li2 2_775 . 120.8(5) ?
    Mo1 Li1 Li2 4_675 . 60.5(4) ?
    Mo1 Li1 Li2 3_765 . 109.2(7) ?
    Mo1 Li1 Li2 . . 60.5(4) ?
    O3 Li1 Li2 . 1_455 74.6(5) ?
    O2 Li1 Li2 5_655 1_455 162.6(10) ?
    O2 Li1 Li2 2_775 1_455 74.9(3) ?
    O2 Li1 Li2 6_565 1_455 74.9(3) ?
    Mo1 Li1 Li2 5_655 1_455 120.8(5) ?
    Mo1 Li1 Li2 6_565 1_455 120.8(5) ?
    Mo1 Li1 Li2 2_775 1_455 65.8(4) ?
    Mo1 Li1 Li2 4_675 1_455 60.5(4) ?
    Mo1 Li1 Li2 3_765 1_455 60.5(4) ?
    Mo1 Li1 Li2 . 1_455 109.2(7) ?
    Li2 Li1 Li2 . 1_455 113.2(5) ?
    O4 Li2 O1 . 5_544 101.1(7) ?
    O4 Li2 O1 . 6_674 101.1(7) ?
    O1 Li2 O1 5_544 6_674 116.4(5) ?
    O4 Li2 O1 . 2_864 101.1(7) ?
    O1 Li2 O1 5_544 2_864 116.4(5) ?
    O1 Li2 O1 6_674 2_864 116.4(5) ?
    O4 Li2 Li1 . . 74.6(5) ?
    O1 Li2 Li1 5_544 . 65.0(2) ?
    O1 Li2 Li1 6_674 . 65.0(2) ?
    O1 Li2 Li1 2_864 . 175.6(12) ?
    O4 Li2 Li1 . 1_655 74.6(5) ?
    O1 Li2 Li1 5_544 1_655 175.6(12) ?
    O1 Li2 Li1 6_674 1_655 65.0(2) ?
    O1 Li2 Li1 2_864 1_655 65.0(2) ?
    Li1 Li2 Li1 . 1_655 113.2(5) ?
    O4 Li2 Li1 . 1_545 74.6(5) ?
    O1 Li2 Li1 5_544 1_545 65.0(2) ?
    O1 Li2 Li1 6_674 1_545 175.6(12) ?
    O1 Li2 Li1 2_864 1_545 65.0(2) ?
    Li1 Li2 Li1 . 1_545 113.2(5) ?
    Li1 Li2 Li1 1_655 1_545 113.2(5) ?
    O2 Ge1 O2 . 4_775 96.1(2) ?
    O2 Ge1 O2 . 3_755 96.1(2) ?
    O2 Ge1 O2 4_775 3_755 96.1(2) ?
    O2 Ge1 O1 . 4_774 92.73(17) ?
    O2 Ge1 O1 4_775 4_774 166.8(2) ?
    O2 Ge1 O1 3_755 4_774 92.73(18) ?
    O2 Ge1 O1 . 3_754 92.73(17) ?
    O2 Ge1 O1 4_775 3_754 92.73(17) ?
    O2 Ge1 O1 3_755 3_754 166.8(2) ?
    O1 Ge1 O1 4_774 3_754 77.0(2) ?
    O2 Ge1 O1 . 1_554 166.8(2) ?
    O2 Ge1 O1 4_775 1_554 92.73(17) ?
    O2 Ge1 O1 3_755 1_554 92.73(17) ?
    O1 Ge1 O1 4_774 1_554 77.0(2) ?
    O1 Ge1 O1 3_754 1_554 77.0(2) ?
    O4 Mo1 O1 2_874 2_874 104.58(15) ?
    O4 Mo1 O1 2_874 6_674 104.58(15) ?
    O1 Mo1 O1 2_874 6_674 76.0(2) ?
    O4 Mo1 O3 2_874 . 160.6(3) ?
    O1 Mo1 O3 2_874 . 90.60(16) ?
    O1 Mo1 O3 6_674 . 90.60(16) ?
    O4 Mo1 O2 2_874 . 87.53(16) ?
    O1 Mo1 O2 2_874 . 167.40(14) ?
    O1 Mo1 O2 6_674 . 97.8(2) ?
    O3 Mo1 O2 . . 78.36(18) ?
    O4 Mo1 O2 2_874 3_765 87.53(16) ?
    O1 Mo1 O2 2_874 3_765 97.8(2) ?
    O1 Mo1 O2 6_674 3_765 167.40(14) ?
    O3 Mo1 O2 . 3_765 78.36(18) ?
    O2 Mo1 O2 . 3_765 86.0(3) ?
    O4 Mo1 Mo1 2_874 4_785 51.91(12) ?
    O1 Mo1 Mo1 2_874 4_785 52.67(9) ?
    O1 Mo1 Mo1 6_674 4_785 90.54(10) ?
    O3 Mo1 Mo1 . 4_785 141.60(11) ?
    O2 Mo1 Mo1 . 4_785 139.30(11) ?
    O2 Mo1 Mo1 3_765 4_785 94.37(14) ?
    O4 Mo1 Mo1 2_874 3_865 51.91(12) ?
    O1 Mo1 Mo1 2_874 3_865 90.54(9) ?
    O1 Mo1 Mo1 6_674 3_865 52.67(9) ?
    O3 Mo1 Mo1 . 3_865 141.60(11) ?
    O2 Mo1 Mo1 . 3_865 94.37(13) ?
    O2 Mo1 Mo1 3_765 3_865 139.30(11) ?
    Mo1 Mo1 Mo1 4_785 3_865 60.0 ?
    O4 Mo1 Li1 2_874 2_774 85.0(3) ?
    O1 Mo1 Li1 2_874 2_774 139.97(14) ?
    O1 Mo1 Li1 6_674 2_774 139.97(15) ?
    O3 Mo1 Li1 . 2_774 75.6(3) ?
    O2 Mo1 Li1 . 2_774 43.02(16) ?
    O2 Mo1 Li1 3_765 2_774 43.02(16) ?
    Mo1 Mo1 Li1 4_785 2_774 123.5(2) ?
    Mo1 Mo1 Li1 3_865 2_774 123.5(2) ?
    O4 Mo1 Li1 2_874 . 169.2(3) ?
    O1 Mo1 Li1 2_874 . 67.23(18) ?
    O1 Mo1 Li1 6_674 . 67.23(18) ?
    O3 Mo1 Li1 . . 30.2(3) ?
    O2 Mo1 Li1 . . 100.31(19) ?
    O2 Mo1 Li1 3_765 . 100.31(19) ?
    Mo1 Mo1 Li1 4_785 . 119.49(18) ?
    Mo1 Mo1 Li1 3_865 . 119.49(18) ?
    Li1 Mo1 Li1 2_774 . 105.78(5) ?
    Li2 O1 Ge1 2_865 1_556 124.9(8) ?
    Li2 O1 Mo1 2_865 5_645 119.4(6) ?
    Ge1 O1 Mo1 1_556 5_645 103.46(15) ?
    Li2 O1 Mo1 2_865 2_875 119.4(6) ?
    Ge1 O1 Mo1 1_556 2_875 103.46(15) ?
    Mo1 O1 Mo1 5_645 2_875 74.66(17) ?
    Ge1 O2 Li1 . 2_774 116.3(6) ?
    Ge1 O2 Mo1 . . 125.62(15) ?
    Li1 O2 Mo1 2_774 . 90.3(4) ?
    Ge1 O2 Mo1 . 4_675 125.62(15) ?
    Li1 O2 Mo1 2_774 4_675 90.3(4) ?
    Mo1 O2 Mo1 . 4_675 98.6(2) ?
    Li1 O3 Mo1 . 4_675 115.18(19) ?
    Li1 O3 Mo1 . . 115.18(19) ?
    Mo1 O3 Mo1 4_675 . 103.2(2) ?
    Li1 O3 Mo1 . 3_765 115.18(19) ?
    Mo1 O3 Mo1 4_675 3_765 103.2(2) ?
    Mo1 O3 Mo1 . 3_765 103.2(2) ?
    Li2 O4 Mo1 . 6_565 134.58(16) ?
    Li2 O4 Mo1 . 2_875 134.58(16) ?
    Mo1 O4 Mo1 6_565 2_875 76.2(2) ?
    Li2 O4 Mo1 . 5_645 134.58(16) ?
    Mo1 O4 Mo1 6_565 5_645 76.2(2) ?
    Mo1 O4 Mo1 2_875 5_645 76.2(2) ?
