# Supplementary material for: Li2GeMo3O8: a novel reduced molybdenum oxide containing Mo3O13 cluster units
Source: Acta Crystallogr E Crystallogr Commun. 2016 Jun 21;72(Pt 7):995–7. doi: 10.1107/S2056989016009750 (PMC4992923; doi:10.1107/S2056989016009750)
Supplement: Supplementary file 2 [file e-72-00995-Isup2.hkl]

#
# h,k,l, Fc-squared, Fo-squared, sigma(Fo-squared) and status flag
#
data_I
_shelx_title '                                   lige in P 63 m c'
_shelx_refln_list_code          4
_shelx_F_calc_maximum      198.79
_exptl_crystal_F_000       456.00
_reflns_d_resolution_high  0.6195
 
loop_
 _symmetry_equiv_pos_as_xyz
 'x, y, z'
 '-x, -y, z+1/2'
 '-y, x-y, z'
 '-x+y, -x, z'
 'x-y, x, z+1/2'
 'y, -x+y, z+1/2'
 '-x+y, y, z'
 'x, x-y, z'
 '-y, -x, z'
 'y, x, z+1/2'
 '-x, -x+y, z+1/2'
 'x-y, -y, z+1/2'
 
_cell_length_a     5.7268
_cell_length_b     5.7268
_cell_length_c     9.9841
_cell_angle_alpha  90.000
_cell_angle_beta   90.000
_cell_angle_gamma 120.000
 
_shelx_F_squared_multiplier     1.000
 
loop_
 _refln_index_h
 _refln_index_k
 _refln_index_l
 _refln_F_squared_calc
 _refln_F_squared_meas
 _refln_F_squared_sigma
 _refln_observed_status
   0   0 -16     2256.35     2172.97    173.44 o
   0   1 -15      900.74      846.38     56.23 o
   0   2 -15     2667.15     2412.07    125.35 o
  -1   3 -15       99.11       54.36     36.72 o
   0   1 -14      149.58      183.63     56.82 o
  -1   2 -14       10.90       -4.55     21.86 o
   0   2 -14     1125.16     1072.38     56.03 o
  -1   3 -14      375.85      317.76     25.76 o
   0   3 -14       90.13       35.61     49.07 o
  -2   4 -14     4507.83     4301.88    206.10 o
  -1   4 -14      208.22      130.32     38.15 o
   0   1 -13     1119.45     1067.88     90.02 o
   0   2 -13     5274.60     5368.64    186.09 o
  -1   3 -13      133.81      112.30     15.99 o
   0   3 -13     1322.34     1251.14     55.71 o
  -1   4 -13      262.87      247.00     35.52 o
   0   4 -13     2695.51     2779.19    146.31 o
  -2   5 -13     1880.90     1706.65     69.14 o
  -1   5 -13      657.32      541.81     74.59 o
   0   1 -12      148.98       72.21     24.32 o
  -1   2 -12     1838.69     1837.45     67.34 o
   0   2 -12      725.19      722.23     27.69 o
  -1   3 -12     2139.95     2120.94     53.88 o
   0   3 -12     2212.74     2126.58     75.75 o
  -2   4 -12     1446.94     1356.90     57.03 o
  -1   4 -12       25.66       20.43     22.84 o
   0   4 -12      158.98      124.36     23.40 o
  -2   5 -12      276.27      191.56     27.38 o
  -1   5 -12      723.23      603.98     40.30 o
   0   5 -12     4041.42     4031.50    210.44 o
  -3   6 -12      157.76      170.02     76.01 o
  -2   6 -12      112.26       99.69     51.01 o
   0   1 -11     2570.96     2532.16     96.61 o
   0   2 -11     4096.63     3939.65    149.93 o
  -1   3 -11      743.52      741.18     20.57 o
   0   3 -11     2308.02     2241.03     72.46 o
  -1   4 -11      729.40      710.54     22.34 o
   0   4 -11     1741.22     1682.53     72.09 o
  -2   5 -11     2857.67     2820.06     97.21 o
  -1   5 -11     1131.66     1081.74     48.20 o
   0   5 -11      371.92      296.59     38.34 o
  -2   6 -11      454.54      299.48     42.39 o
  -1   6 -11      146.06      119.63     43.17 o
   0   0 -10    14472.12    13364.64   1091.35 o
   0   1 -10       55.39       51.79      6.12 o
  -1   2 -10      910.34      832.68     25.78 o
   0   2 -10     3952.25     3846.86    104.82 o
  -1   3 -10     1979.74     1863.96     37.70 o
   0   3 -10     1056.26     1014.66     39.59 o
  -2   4 -10     6577.40     6391.95    282.64 o
  -1   4 -10       99.93      102.37     25.44 o
   0   4 -10     1382.64     1243.60     59.09 o
  -2   5 -10      832.46      768.63     49.03 o
  -1   5 -10      378.72      366.47     78.21 o
   0   5 -10     4638.53     4651.40    214.75 o
  -3   6 -10      571.41      447.78     35.79 o
  -2   6 -10      940.87      893.61     38.78 o
  -1   6 -10      116.53       95.62     26.47 o
   0   6 -10     1422.66     1352.23     95.71 o
  -3   7 -10     1954.17     1635.99     76.33 o
  -2   7 -10      570.41      519.53     57.48 o
   0   1  -9      292.73      298.16     10.81 o
   0   2  -9     9807.90     9186.73    230.48 o
  -1   3  -9      352.59      324.43      9.67 o
   0   3  -9     2778.01     2634.43     82.03 o
  -1   4  -9       74.41       91.81      9.13 o
   0   4  -9     4559.43     4434.65    169.11 o
  -2   5  -9     1037.93     1002.06     42.76 o
  -1   5  -9     1315.26     1205.91     45.68 o
   0   5  -9      326.88      333.31     28.91 o
  -2   6  -9     1595.71     1592.60     52.78 o
  -1   6  -9      920.79      829.83     43.44 o
   0   6  -9      136.62      197.45     44.45 o
  -3   7  -9      361.72      305.02     32.22 o
  -2   7  -9     2700.98     2596.77    116.20 o
  -1   7  -9        4.34       31.18     53.04 o
   0   0  -8    23793.27    21846.05   1119.44 o
   0   1  -8      491.80      449.67     15.16 o
  -1   2  -8     2145.79     2000.49     46.91 o
   0   2  -8     2872.06     2566.24     61.46 o
  -1   3  -8     2894.70     2761.63     59.78 o
   0   3  -8     2703.42     2637.43     77.75 o
  -2   4  -8     9210.04     8862.38    362.25 o
  -1   4  -8      264.01      239.05     18.33 o
   0   4  -8      900.39      816.17     35.18 o
  -2   5  -8     1347.33     1221.81     59.85 o
  -1   5  -8      657.90      636.51     30.56 o
   0   5  -8     5644.25     5376.31    250.57 o
  -3   6  -8      319.45      348.75     57.89 o
  -2   6  -8      731.80      725.04     29.24 o
  -1   6  -8      260.96      195.44     18.12 o
   0   6  -8     1647.48     1649.41     82.25 o
  -3   7  -8     2422.90     2284.93     82.83 o
  -2   7  -8     1284.52     1207.61     55.75 o
  -1   7  -8      576.96      477.27     40.09 o
  -4   8  -8      690.81      585.62     88.81 o
   0   1  -7     8441.86     7691.63    180.51 o
   0   2  -7     3454.02     3260.89     85.19 o
  -1   3  -7     1341.44     1253.52     30.22 o
   0   3  -7     2833.52     2596.12     71.31 o
  -1   4  -7     2202.92     2040.16     46.82 o
   0   4  -7     1137.09     1049.52     38.08 o
  -2   5  -7     8058.30     7813.04    215.48 o
  -1   5  -7     1299.78     1224.67     43.02 o
   0   5  -7      247.95      207.01     51.80 o
  -2   6  -7      105.78       68.75     18.08 o
  -1   6  -7       20.26       13.59     21.07 o
   0   6  -7      139.26      143.70     32.05 o
  -3   7  -7       66.34       61.97     19.94 o
  -2   7  -7     2628.90     2598.29     99.56 o
  -1   7  -7     1089.86     1062.19     49.86 o
   0   7  -7     5462.30     6130.01    569.36 o
  -3   8  -7       47.97       56.64     41.25 o
  -2   8  -7        6.92      -29.41     45.08 o
   0   0  -6    22550.43    22429.61    957.39 o
   0   1  -6      527.51      503.71     13.55 o
  -1   2  -6     4210.66     3920.38     82.12 o
   0   2  -6     2915.23     2803.79     62.02 o
  -1   3  -6     2733.96     2452.53     48.99 o
   0   3  -6     4598.47     4091.97    101.73 o
  -2   4  -6     6877.36     6737.49    188.75 o
  -1   4  -6      332.17      334.21     11.38 o
   0   4  -6      662.78      603.12     21.10 o
  -2   5  -6     1783.77     1749.23     61.67 o
  -1   5  -6     1311.21     1252.35     36.56 o
   0   5  -6     5981.62     5928.19    208.38 o
  -3   6  -6      556.84      541.60     31.49 o
  -2   6  -6      518.60      498.79     29.53 o
  -1   6  -6      206.55      196.79     18.71 o
   0   6  -6      680.60      771.50     56.30 o
  -3   7  -6     2510.64     2626.13    122.90 o
  -2   7  -6     1999.12     2119.29     69.88 o
  -1   7  -6      674.48      616.95     34.95 o
   0   7  -6     1292.35     1289.46     69.55 o
  -4   8  -6      153.53      113.54     30.15 o
  -3   8  -6      321.21      289.20     27.72 o
  -2   8  -6       55.88       59.49     25.03 o
   0   1  -5     1347.63     1343.65     38.40 o
   0   2  -5    28923.35    26070.34    566.19 o
  -1   3  -5      897.12      824.46     15.35 o
   0   3  -5     5060.81     4395.50    107.50 o
  -1   4  -5      227.98      200.39      7.55 o
   0   4  -5    11396.16    10782.63    372.23 o
  -2   5  -5     2224.87     2052.23     54.17 o
  -1   5  -5     2119.22     2001.30     72.52 o
   0   5  -5      681.09      601.39     24.65 o
  -2   6  -5     4218.79     4343.19    161.70 o
  -1   6  -5     1294.56     1335.76     88.87 o
   0   6  -5      196.74      163.07     23.50 o
  -3   7  -5      603.19      575.51     28.09 o
  -2   7  -5     4123.99     4250.97    121.92 o
  -1   7  -5       56.09       44.76     16.80 o
   0   7  -5     2350.06     2109.77    105.81 o
  -3   8  -5     1133.71     1250.18     65.27 o
  -2   8  -5     1330.03     1243.91     56.84 o
  -1   8  -5      199.44      152.17     42.08 o
   0   0  -4    21171.99    20962.32   2006.60 o
   0   1  -4       99.14       96.79      5.29 o
  -1   2  -4     2344.27     2250.17     45.72 o
   0   2  -4     9306.90     8796.02    221.51 o
  -1   3  -4     2961.41     2558.87     45.25 o
   0   3  -4     1965.27     1898.87     44.79 o
  -2   4  -4     7979.17     7097.54    166.15 o
  -1   4  -4      454.23      404.50      8.29 o
   0   4  -4     2320.53     2099.07     59.69 o
  -2   5  -4     2105.45     2014.15     44.06 o
  -1   5  -4      670.45      599.51     15.91 o
   0   5  -4     6509.45     6592.36    182.07 o
  -3   6  -4     1308.25     1210.91     95.54 o
  -2   6  -4     1427.74     1421.90     48.60 o
  -1   6  -4       49.92       41.44     11.36 o
   0   6  -4     1180.18     1126.48     44.32 o
  -3   7  -4     2390.42     2659.49     86.63 o
  -2   7  -4      713.95      727.50     25.71 o
  -1   7  -4     1078.84      986.36     37.87 o
   0   7  -4     1435.06     1412.84    156.04 o
  -4   8  -4      404.63      395.24     31.17 o
  -3   8  -4      807.72      744.92     33.73 o
  -2   8  -4       21.89       18.55     21.90 o
  -1   8  -4      926.87      792.65     45.18 o
   0   1  -3     9943.88    10192.46    304.22 o
   0   2  -3    19722.61    18294.32    443.53 o
  -1   3  -3     2565.70     2395.76     44.27 o
   0   3  -3     7286.08     6558.11    145.21 o
  -1   4  -3     1950.90     1898.86     31.97 o
   0   4  -3     6050.84     5690.69    188.39 o
  -2   5  -3     6684.17     6461.20    130.27 o
  -1   5  -3     2772.82     2620.94     55.34 o
   0   5  -3      926.28      908.51     28.59 o
  -2   6  -3     1884.91     1921.93     86.17 o
  -1   6  -3      322.22      326.57     15.47 o
   0   6  -3      242.72      247.10     23.58 o
  -3   7  -3      366.62      383.38     55.78 o
  -2   7  -3     5167.96     5392.96    182.89 o
  -1   7  -3      649.97      603.48     26.24 o
   0   7  -3     4260.30     4446.49    183.58 o
  -3   8  -3      373.52      339.91     19.84 o
  -2   8  -3      544.42      517.88     29.90 o
  -1   8  -3      249.92      223.42     29.45 o
  -4   9  -3     1917.14     2207.44    119.75 o
   0   0  -2    24834.94    25470.97   1341.40 o
   0   1  -2     1300.95     1253.65     41.64 o
  -1   2  -2     9929.46    10338.14    230.39 o
   0   2  -2     8378.35     8460.10    223.30 o
  -1   3  -2     9437.55     8934.17    136.62 o
   0   3  -2     9529.06     9029.16    201.80 o
  -2   4  -2     4530.54     4482.92     92.60 o
  -1   4  -2      150.12      150.62      3.79 o
   0   4  -2     1530.20     1513.55     37.18 o
  -2   5  -2      640.68      596.76     12.44 o
  -1   5  -2     2515.21     2428.15     53.54 o
   0   5  -2    11683.44    11686.59    314.92 o
  -3   6  -2      173.19      165.75     20.19 o
  -2   6  -2      785.83      809.47     27.52 o
  -1   6  -2      756.27      804.05     23.49 o
   0   6  -2      288.30      303.32     15.76 o
  -3   7  -2     4943.60     5668.68    167.25 o
  -2   7  -2     3296.61     3526.31    106.54 o
  -1   7  -2      333.15      363.99     46.65 o
   0   7  -2      726.82      635.00     41.01 o
  -4   8  -2      114.47      147.55     26.11 o
  -3   8  -2      185.75      170.06     17.67 o
  -2   8  -2      288.57      255.44     21.47 o
  -1   8  -2       22.73       37.41     27.90 o
  -4   9  -2      296.81      289.21     35.73 o
  -3   9  -2      576.33      483.87     41.06 o
   0   1  -1     8456.71     8596.31    252.26 o
   0   2  -1    16131.60    15906.82    378.78 o
  -1   3  -1      783.47      793.05     14.50 o
   0   3  -1     5213.00     5158.74    116.98 o
  -1   4  -1     1375.31     1354.47     25.06 o
   0   4  -1     5346.65     5476.30    117.64 o
  -2   5  -1     6528.06     6518.22    105.14 o
  -1   5  -1     2018.96     2028.71     39.64 o
   0   5  -1      287.79      301.55     14.74 o
  -2   6  -1     1362.00     1421.70     39.02 o
  -1   6  -1      897.72      921.47     21.81 o
   0   6  -1      205.61      227.13     17.01 o
  -3   7  -1      302.97      304.38     11.30 o
  -2   7  -1     3817.07     4025.33    107.45 o
  -1   7  -1      645.02      632.88     33.44 o
   0   7  -1     4602.51     5013.00    166.51 o
  -3   8  -1      865.35      912.45     30.61 o
  -2   8  -1      281.91      242.43     18.00 o
  -1   8  -1      166.38      120.53     25.62 o
  -4   9  -1     2046.82     2185.35     80.42 o
  -3   9  -1      712.30      635.66     50.45 o
   0   1   0      748.77      790.89     19.12 o
  -1   2   0       68.71       47.17      3.46 o
   0   2   0     8067.36     8464.98    196.94 o
  -1   3   0     3058.90     3014.32     52.26 o
   0   3   0      171.58      185.02      6.34 o
  -2   4   0    39516.61    41847.83   1272.87 o
  -1   4   0      663.50      677.89     12.38 o
   0   4   0     2268.81     2298.18     55.18 o
  -2   5   0     3606.39     3592.43     58.24 o
  -1   5   0      239.22      246.33      7.92 o
   0   5   0     6559.39     6601.33    175.82 o
  -3   6   0     2345.93     2524.82     79.57 o
  -2   6   0     1661.98     1772.91     36.98 o
  -1   6   0       50.52       44.85      7.91 o
   0   6   0     6114.61     6548.35    184.36 o
  -3   7   0     2520.45     2739.51     61.30 o
  -2   7   0      266.42      256.39     12.27 o
  -1   7   0     1293.28     1333.64     51.92 o
   0   7   0     2335.97     2348.76     96.07 o
  -4   8   0     2691.41     3101.91    140.32 o
  -3   8   0      610.12      668.83     26.95 o
  -2   8   0        7.54       29.63     16.10 o
  -1   8   0     1640.37     1656.78     49.19 o
   0   8   0      788.70      637.63     51.02 o
  -4   9   0     1158.02     1278.54     58.02 o
  -3   9   0       30.61       71.83     31.33 o
   0   1   1     7742.77     7080.55    177.33 o
   0   2   1    17438.33    17860.34    384.08 o
  -1   3   1      760.16      806.29     14.29 o
   0   3   1     5155.53     5325.53    111.88 o
  -1   4   1     1193.02     1230.24     22.86 o
   0   4   1     5984.49     6147.57    150.50 o
  -2   5   1     5975.54     6261.51    109.71 o
  -1   5   1     1997.43     2154.33     41.09 o
   0   5   1      356.82      344.73     19.78 o
  -2   6   1     1633.01     1858.31     39.93 o
  -1   6   1     1069.89     1083.49     32.75 o
   0   6   1      203.76      221.22     21.32 o
  -3   7   1      395.28      433.36     16.26 o
  -2   7   1     3775.00     4206.25     90.44 o
  -1   7   1      518.98      503.55     14.93 o
   0   7   1     4206.90     4415.32    147.11 o
  -3   8   1     1018.84     1094.32     31.45 o
  -2   8   1      393.41      364.37     19.24 o
  -1   8   1      164.09      126.77     24.22 o
  -4   9   1     1799.23     1744.47     68.71 o
  -3   9   1      702.07      600.56     50.25 o
   0   0   2    25705.97    22330.42   1819.67 o
   0   1   2     1255.81     1270.86     27.26 o
  -1   2   2     9673.01    10625.77    247.42 o
   0   2   2     8514.22     9006.91    173.95 o
  -1   3   2     9235.53     9661.50    162.54 o
   0   3   2     9297.65     9557.13    192.55 o
  -2   4   2     4909.75     5090.90    130.92 o
  -1   4   2      169.81      177.76      6.29 o
   0   4   2     1643.79     1554.45     33.43 o
  -2   5   2      712.05      712.43     15.50 o
  -1   5   2     2405.66     2407.80     45.67 o
   0   5   2    11432.10    12137.08    360.28 o
  -3   6   2      176.59      181.10      9.34 o
  -2   6   2      862.98      917.93     27.51 o
  -1   6   2      739.86      782.97     18.89 o
   0   6   2      422.09      448.22     25.61 o
  -3   7   2     4810.91     5222.38    114.54 o
  -2   7   2     3175.97     3428.80     80.49 o
  -1   7   2      378.53      374.00     13.37 o
   0   7   2      784.25      717.02     41.23 o
  -4   8   2      200.42      177.39     25.53 o
  -3   8   2      223.83      212.22     13.07 o
  -2   8   2      324.32      291.25     18.17 o
  -1   8   2       62.19       47.97     20.02 o
  -4   9   2      332.72      320.86     33.77 o
  -3   9   2      533.96      456.60     44.95 o
   0   1   3    10486.00    10460.77    253.95 o
   0   2   3    18779.90    19033.43    383.24 o
  -1   3   3     2703.06     2743.57     44.72 o
   0   3   3     7267.84     7363.57    148.42 o
  -1   4   3     2106.08     2112.64     37.29 o
   0   4   3     5538.05     5522.37    124.05 o
  -2   5   3     7145.02     7403.57    138.51 o
  -1   5   3     2766.37     2925.77     56.67 o
   0   5   3      976.98     1021.18     31.80 o
  -2   6   3     1594.34     1630.64     40.29 o
  -1   6   3      234.57      262.84     11.18 o
   0   6   3      241.77      231.79     15.83 o
  -3   7   3      364.48      376.75     15.85 o
  -2   7   3     5155.93     5587.19    131.40 o
  -1   7   3      744.72      765.60     22.44 o
   0   7   3     4614.01     4949.13    170.37 o
  -3   8   3      254.56      235.50     17.34 o
  -2   8   3      410.01      345.19     25.51 o
  -1   8   3      249.67      243.76     29.61 o
  -4   9   3     2131.62     2114.21     75.19 o
   0   0   4    20368.26    19852.33   1393.68 o
   0   1   4       78.73       77.45      3.60 o
  -1   2   4     2693.42     2858.29     68.04 o
   0   2   4     9019.55     8710.79    184.99 o
  -1   3   4     3227.11     3229.92     54.44 o
   0   3   4     2314.42     2342.70     53.14 o
  -2   4   4     7579.34     7844.11    191.44 o
  -1   4   4      395.45      407.98      8.90 o
   0   4   4     2192.98     2312.93     66.55 o
  -2   5   4     1937.40     2039.00     43.30 o
  -1   5   4      811.70      841.99     18.00 o
   0   5   4     6839.69     7032.27    211.28 o
  -3   6   4     1265.01     1311.15     47.34 o
  -2   6   4     1330.03     1460.21     35.67 o
  -1   6   4       82.52       86.02      8.68 o
   0   6   4     1103.90     1091.45     45.43 o
  -3   7   4     2576.90     2727.30     62.88 o
  -2   7   4      915.42      967.08     27.95 o
  -1   7   4      982.84      998.67     29.75 o
   0   7   4     1312.28     1318.87     57.90 o
  -4   8   4      402.16      363.00     28.53 o
  -3   8   4      735.56      740.50     26.26 o
  -2   8   4       43.16       46.22     25.85 o
  -1   8   4      848.14      687.18     34.19 o
   0   1   5     1105.27     1130.01     26.13 o
   0   2   5    29066.96    29454.65    652.12 o
  -1   3   5      764.31      778.26     14.49 o
   0   3   5     5117.19     4930.50    110.99 o
  -1   4   5      149.33      150.93      5.72 o
   0   4   5    11491.08    12204.28    355.27 o
  -2   5   5     2004.58     2036.70     49.08 o
  -1   5   5     2143.87     2245.29     49.60 o
   0   5   5      589.73      584.89     37.99 o
  -2   6   5     4275.27     4782.10    106.25 o
  -1   6   5     1305.53     1390.89     37.51 o
   0   6   5      198.77      193.88     20.18 o
  -3   7   5      556.49      575.65     18.68 o
  -2   7   5     4176.85     4523.69    115.45 o
  -1   7   5       16.57       13.30     14.81 o
   0   7   5     2164.94     2341.95    111.86 o
  -3   8   5     1189.76     1259.50     47.05 o
  -2   8   5     1336.05     1288.89     49.79 o
  -1   8   5      202.66      191.43     32.35 o
   0   0   6    24132.82    24769.61   1737.15 o
   0   1   6      639.20      674.34     16.56 o
  -1   2   6     3809.19     3833.97     83.31 o
   0   2   6     3311.58     3413.61     76.97 o
  -1   3   6     2582.62     2638.54     45.37 o
   0   3   6     4133.73     4192.12    113.84 o
  -2   4   6     7700.52     7913.69    223.15 o
  -1   4   6      422.08      408.83     10.93 o
   0   4   6      828.23      890.95     38.33 o
  -2   5   6     1980.55     2162.47     49.80 o
  -1   5   6     1152.55     1205.99     29.84 o
   0   5   6     5742.55     6131.35    223.71 o
  -3   6   6      659.74      720.33     29.23 o
  -2   6   6      651.06      717.96     20.43 o
  -1   6   6      179.21      146.01     10.41 o
   0   6   6      923.51      868.78     65.61 o
  -3   7   6     2360.57     2468.86     56.05 o
  -2   7   6     1718.19     1837.14     53.14 o
  -1   7   6      786.22      801.66     33.58 o
   0   7   6     1430.21     1439.91     68.86 o
  -4   8   6      261.55      198.48     46.66 o
  -3   8   6      400.30      359.03     27.84 o
  -2   8   6       27.89       73.03     41.57 o
   0   1   7     8349.22     8226.18    180.11 o
   0   2   7     3433.46     3556.29     77.21 o
  -1   3   7     1287.53     1311.25     22.94 o
   0   3   7     2821.36     2857.73     91.14 o
  -1   4   7     2157.09     2231.59     45.46 o
   0   4   7     1139.24     1279.61     46.46 o
  -2   5   7     8004.40     8667.25    197.14 o
  -1   5   7     1292.97     1396.43     37.25 o
   0   5   7      220.24      274.73     19.75 o
  -2   6   7      126.15      106.37     10.67 o
  -1   6   7        1.09       14.19      9.48 o
   0   6   7      139.23      114.46     22.64 o
  -3   7   7       47.28       55.41     14.98 o
  -2   7   7     2612.02     2708.94     76.13 o
  -1   7   7     1068.91     1006.60     46.59 o
   0   7   7     5431.20     5514.18    252.02 o
  -3   8   7       36.63       10.22     36.43 o
  -2   8   7       27.98        4.77     38.03 o
   0   0   8    22514.49    23611.67   1196.89 o
   0   1   8      475.24      486.61     12.95 o
  -1   2   8     2554.97     2651.54     66.43 o
   0   2   8     2597.91     2619.81     62.95 o
  -1   3   8     3078.60     3195.60     53.97 o
   0   3   8     3177.27     3333.61     92.49 o
  -2   4   8     8438.89     9123.35    254.67 o
  -1   4   8      230.10      240.47      8.83 o
   0   4   8      764.96      794.23     31.83 o
  -2   5   8     1218.42     1271.29     34.78 o
  -1   5   8      840.05      927.63     27.29 o
   0   5   8     5900.56     6475.22    212.08 o
  -3   6   8      244.71      259.14     21.26 o
  -2   6   8      620.08      649.26     25.09 o
  -1   6   8      310.81      347.04     19.31 o
   0   6   8     1355.03     1325.60     66.47 o
  -3   7   8     2588.15     2827.13     73.90 o
  -2   7   8     1579.75     1716.82     54.46 o
  -1   7   8      497.99      443.17     35.77 o
  -4   8   8      520.59      465.00     45.34 o
   0   1   9      405.54      412.10     12.18 o
   0   2   9     9737.06    10386.15    263.66 o
  -1   3   9      411.94      424.19     12.27 o
   0   3   9     2743.81     2998.62     83.72 o
  -1   4   9      107.43       95.99      8.70 o
   0   4   9     4527.04     4921.39    162.13 o
  -2   5   9     1167.95     1176.00     39.79 o
  -1   5   9     1297.35     1361.42     37.37 o
   0   5   9      383.56      425.81     27.65 o
  -2   6   9     1591.80     1734.39     50.41 o
  -1   6   9      904.13      991.58     36.29 o
   0   6   9      135.07      167.22     60.92 o
  -3   7   9      391.70      353.95     27.58 o
  -2   7   9     2658.06     2769.11     83.66 o
  -1   7   9       18.35       58.62     43.92 o
   0   0  10    14831.61    15713.52    796.98 o
   0   1  10       29.99       31.63      7.75 o
  -1   2  10      717.08      775.32     22.35 o
   0   2  10     4088.39     4555.22    125.26 o
  -1   3  10     1790.21     1912.58     39.12 o
   0   3  10      829.10      892.87     28.61 o
  -2   4  10     6797.77     7603.73    224.59 o
  -1   4  10      113.27      108.82      9.40 o
   0   4  10     1454.83     1595.03     58.51 o
  -2   5  10      922.70      934.05     27.20 o
  -1   5  10      281.67      325.63     19.53 o
   0   5  10     4378.53     4941.28    164.64 o
  -3   6  10      607.67      569.67     34.35 o
  -2   6  10      998.12      892.95     53.05 o
  -1   6  10       75.74       68.18     19.12 o
   0   6  10     1475.18     1479.28    104.70 o
  -3   7  10     1797.66     1931.01     61.59 o
  -2   7  10      423.14      415.86     36.90 o
   0   1  11     2443.84     2702.33     63.61 o
   0   2  11     4552.07     5045.55    138.41 o
  -1   3  11      740.83      829.50     19.33 o
   0   3  11     2327.63     2564.72     73.19 o
  -1   4  11      702.96      744.48     24.55 o
   0   4  11     2027.58     2150.63     77.05 o
  -2   5  11     2677.90     3048.86     79.35 o
  -1   5  11     1143.29     1174.94     35.92 o
   0   5  11      379.76      339.23     37.13 o
  -2   6  11      603.60      595.75     33.92 o
  -1   6  11      218.93      184.00     31.67 o
   0   0  12     3705.58     3925.09    323.37 o
   0   1  12      168.87      169.92     12.35 o
  -1   2  12     1777.10     1948.32     52.96 o
   0   2  12      669.79      723.60     24.57 o
  -1   3  12     2227.04     2548.33     56.50 o
   0   3  12     2173.13     2458.34     76.95 o
  -2   4  12     1260.38     1402.69     48.14 o
  -1   4  12       21.52       41.52     14.65 o
   0   4  12      128.05      114.30     25.91 o
  -2   5  12      237.22      250.88     33.12 o
  -1   5  12      680.56      647.33     32.73 o
   0   5  12     4158.63     4612.16    162.56 o
  -3   6  12       87.47      118.37     46.91 o
  -2   6  12       88.25       91.70     36.53 o
   0   1  13     1370.18     1461.10     40.90 o
   0   2  13     4802.10     5687.37    146.58 o
  -1   3  13      184.51      189.65     13.76 o
   0   3  13     1339.12     1456.26     56.21 o
  -1   4  13      371.25      327.98     22.00 o
   0   4  13     2379.55     2720.02     96.95 o
  -2   5  13     2165.75     2441.94     73.88 o
  -1   5  13      667.03      594.49     44.33 o
   0   0  14     9708.93    10624.69    984.58 o
   0   1  14      140.31      110.29     13.95 o
  -1   2  14        0.46      -18.47     19.29 o
   0   2  14     1133.92     1226.42     64.50 o
  -1   3  14      370.13      305.42     25.22 o
   0   3  14       77.97       39.61     37.49 o
  -2   4  14     4674.52     5465.31    209.83 o
  -1   4  14      199.47      207.10     28.03 o
   0   1  15      712.08      711.65     35.39 o
   0   2  15     2917.88     3219.83    108.87 o
  -1   3  15       65.81       76.67     35.25 o
   0   0  16     2431.41     2423.08    238.76 o
 
